# Supplementary material for: Landscape Composition and Forest Structure Shape Phyllostomid Bat Assemblages in the Atlantic Forest Remnants
Source: Animals (Basel). 2025 Jul 15;15(14):2082. doi: 10.3390/ani15142082 (PMC12291667; doi:10.3390/ani15142082)
Supplement: Supplementary file 1 [file animals-15-02082-s001.zip]

Archive with 1 entries (1 files):
- animals-3724601-supplementary.pdf
